# Supplementary material for: Array Comparative Genomic Hybridizations: Assessing the ability to recapture evolutionary relationships using an in silico approach
Source: BMC Genomics. 2011 Sep 21;12:456. doi: 10.1186/1471-2164-12-456 (PMC3196971; doi:10.1186/1471-2164-12-456)
Supplement: Additional file 1 — Additional Table S1. Tree to Tree distances for all Neighbor-Joining Results. [file 1471-2164-12-456-S1.XLS]

## Sheet: JDNJ1NJ3.sum200.csv
Additional Table S1 - Tree to Tree distances for all Neighbor-Joining Results
Tree 1_ Eight taxa tree Neighbor-Joining Tree to Tree Distance
Correlation based distance
	Symmetric Distance						Agreement subtree metric d1
	A	A	A	H	H	H	A	A	A	H	H	H
Steps	5%	7.5%	10%	5%	7.5%	10%	5%	7.5%	10%	5%	7.5%	10%
0 steps	200	200	200	200	200	200	200	200	200	200	200	200
Euclidean based distance
	Symmetric Distance						Agreement subtree metric d1
	A	A	A	H	H	H	A	A	A	H	H	H
Steps	5%	7.5%	10%	5%	7.5%	10%	5%	7.5%	10%	5%	7.5%	10%
0 steps	100	100	89	100	100	85	100	100	89	100	100	85
1 step	0	0	0	0	0	0	0	0	11	0	0	15
2 steps	0	0	11	0	0	15	-	-	-	-	-	-
Tree 2_Twelve taxa tree Neighbor-Joining Tree to Tree distances
Correlation based distance
	Symmetric Distance									Agreement subtree metric d1
	S1	S1	S1	S6	S6	S6	S12	S12	S12	S1	S1	S1	S6	S6	S6	S12	S12	S12
Steps	5%	7.5%	10%	5%	7.5%	10%	5%	7.5%	10%	5%	7.5%	10%	5%	7.5%	10%	5%	7.5%	10%
0 steps	190	195	192	0	0	0	200	200	200	190	195	192	0	0	0	200	200	200
1 step	0	0	0	0	0	0	0	0	0	0	0	0	200	200	200	0	0	0
2 steps	10	7	8	0	0	0	0	0	0	10	5	8	0	0	0	0	0	0
3 steps	0	0	0	0	0	0	0	0	0	0	0	0	0	0	0	0	0	0
4 steps	0	0	0	200	200	200	0	0	0	0	0	0	0	0	0	0	0	0
Euclidean distance
	Symmetric Distance									Agreement subtree metric d1
	S1	S1	S1	S6	S6	S6	S12	S12	S12	S1	S1	S1	S6	S6	S6	S12	S12	S12
Steps	5%	7.5%	10%	5%	7.5%	10%	5%	7.5%	10%	5%	7.5%	10%	5%	7.5%	10%	5%	7.5%	10%
0 steps	100	100	100	0	0	0	0	0	0	100	100	100	0	0	0	0	0	0
1 step	0	0	0	0	0	0	0	0	0	0	0	0	0	0	0	0	0	0
2 steps	0	0	0	100	100	100	0	0	0	0	0	0	100	100	100	100	100	100
3 steps	0	0	0	0	0	0	0	0	0	-	-	-	-	-	-	-	-	-
4 steps	0	0	0	0	0	0	0	0	0	-	-	-	-	-	-	-	-	-
5 steps	0	0	0	0	0	0	0	0	0	-	-	-	-	-	-	-	-	-
6 steps	0	0	0	0	0	0	100	100	100	-	-	-	-	-	-	-	-	-
Tree 3_Neurospora Neighbor-Joining Tree to Tree distances
Correlation based distance
	Symmetric Distance									Agreement subtree metric d1
	NcA	NcA	NcA	Ntet	Ntet	Ntet	Ndisc	Ndisc	Ndisc	NcA	NcA	NcA	Ntet	Ntet	Ntet	Ndisc	Ndisc	Ndisc
Steps	5%	7.5%	10%	5%	7.5%	10%	5%	7.5%	10%	5%	7.5%	10%	5%	7.5%	10%	5%	7.5%	10%
0 steps	64	79	80	100	99	100	100	100	100	64	79	80	100	99	100	100	100	100
1 step	0	0	0	0	0	0	0	0	0	35	21	19	0	1	0	0	0	0
2 steps	35	21	19	0	1	0	0	0	0	1	0	1	0	0	0	0	0	0
3 steps	0	0	0	0	0	0	0	0	0	-	-	-	-	-	-	-	-	-
4 steps	1	0	1	0	0	0	0	0	0	-	-	-	-	-	-	-	-	-
Euclidean distance
	Symmetric Distance									Agreement subtree metric d1
	NcA	NcA	NcA	Ntet	Ntet	Ntet	Ndisc	Ndisc	Ndisc	NcA	NcA	NcA	Ntet	Ntet	Ntet	Ndisc	Ndisc	Ndisc
Steps	5%	7.5%	10%	5%	7.5%	10%	5%	7.5%	10%	5%	7.5%	10%	5%	7.5%	10%	5%	7.5%	10%
0 steps	0	0	0	0	0	0	0	0	0	0	0	0	0	0	0	0	0	0
1 step	0	0	0	0	0	0	0	0	0	0	0	0	0	0	0	79	0	0
2 steps	0	0	0	0	0	0	79	0	0	0	0	0	100	100	100	21	100	100
3 steps	0	0	0	0	0	0	0	0	0	3	0	0	0	0	0	0	0	0
4 steps	0	0	0	100	100	100	12	0	0	97	100	100	0	0	0	0	0	0
5 steps	0	0	0	0	0	0	0	0	0	-	-	-	-	-	-	-	-	-
6 steps	3	0	0	0	0	0	9	100	100	-	-	-	-	-	-	-	-	-
7 steps	0	0	0	0	0	0	0	0	0	-	-	-	-	-	-	-	-	-
8 steps	97	88	12	0	0	0	0	0	0	-	-	-	-	-	-	-	-	-
9 steps	0	0	0	0	0	0	0	0	0	-	-	-	-	-	-	-	-	-
10 steps	0	12	88	0	0	0	0	0	0	-	-	-	-	-	-	-	-	-
