# Supplementary material for: Array Comparative Genomic Hybridizations: Assessing the ability to recapture evolutionary relationships using an in silico approach
Source: BMC Genomics. 2011 Sep 21;12:456. doi: 10.1186/1471-2164-12-456 (PMC3196971; doi:10.1186/1471-2164-12-456)
Supplement: Additional file 2 — Additional Table S2. Tree to Tree distances for all Parsimony Results. [file 1471-2164-12-456-S2.XLS]

## Sheet: JDNJ1NJ3.sum200.csv
Additional Table S2 - Tree to Tree distances for all Parsimony Results
Tree 1_ Eight taxa tree Parsimony Tree to Tree Distance
	Symmetric Distance						Agreement subtree metric d1
	A	A	A	H	H	H	A	A	A	H	H	H
Steps	5%	7.5%	10%	5%	7.5%	10%	5%	7.5%	10%	5%	7.5%	10%
0 steps	100	8	0	100	11	0	100	8	0	100	11	0
1 step	0	3	1	0	0	2	0	92	100	0	89	100
2 steps	0	89	99	0	89	98	-	-	-	-	-	-
Tree 1_ Eight taxa tree Parsimony Tree to Tree Distance %_bin level
	Symmetric Distance
	A	A	A	A	A	A	A	H	H	H	H	H	H	H
Steps	5%	7.5%	10%	10%.25	10%.5	10%.8	10%.9	5%	7.5%	10%	10%.25	10%.5	10%.8	10%.9
0 steps	100	8	0	0	0	2	21	100	11	0	0	0	0	24
1 step	0	3	1	0	2	5	2	0	0	2	1	2	2	8
2 steps	0	89	99	100	98	93	77	0	89	98	99	98	98	68
Tree 2_Twelve taxa tree Parsimony Tree to Tree distances
	Symmetric Distance									Agreement subtree metric d1
	S1	S1	S1	S6	S6	S6	S12	S12	S12	S1	S1	S1	S6	S6	S6	S12	S12	S12
Steps	5%	7.5%	10%	5%	7.5%	10%	5%	7.5%	10%	5%	7.5%	10%	5%	7.5%	10%	0.05	0.075	0.1
0 steps	100	100	100	0	0	0	0	0	0	100	100	100	0	0	0	0	0	0
1 step	0	0	0	0	0	0	0	0	0	0	0	0	0	0	0	0	0	0
2 steps	0	0	0	100	40	6	0	0	0	0	0	0	100	100	100	100	100	100
3 steps	0	0	0	0	13	7	0	0	0	-	-	-	-	-	-	-	-	-
4 steps	0	0	0	0	47	87	0	0	0	-	-	-	-	-	-	-	-	-
5 steps	0	0	0	0	0	0	0	0	0	-	-	-	-	-	-	-	-	-
6 steps	0	0	0	0	0	0	100	90	34	-	-	-	-	-	-	-	-	-
7 steps	0	0	0	0	0	0	0	1	9	-	-	-	-	-	-	-	-	-
8 steps	0	0	0	0	0	0	0	9	57	-	-	-	-	-	-	-	-	-
Tree 2_Twelve taxa tree Parsimony Tree to Tree distances %_bin level
	Symmetric Distance
	S1	S1	S1	S1	S1	S1	S1	S6	S6	S6	S6	S6	S6	S6	S12	S12	S12	S12	S12	S12	S12
Steps	5%	7.5%	10%	10%.25	10%.5	10%.8	10%.9	5%	7.5%	10%	10%.25	10%.5	10%.8	10%.9	5%	7.5%	10%	10%.25	10%.5	10%.8	10%.9
0 steps	100	100	100	100	100	100	87	0	0	0	0	0	0	0	0	0	0	0	0	0	0
1 step	0	0	0	0	0	0	12	0	0	0	0	0	0	0	0	0	0	0	0	0	0
2 steps	0	0	0	0	0	0	1	100	40	6	0	0	7	7	0	0	0	0	0	0	0
3 steps	0	0	0	0	0	0	0	0	13	7	3	4	9	17	0	0	0	0	0	0	0
4 steps	0	0	0	0	0	0	0	0	47	87	97	96	84	76	0	0	0	0	0	0	0
5 steps	0	0	0	0	0	0	0	0	0	0	0	0	0	0	0	0	0	0	0	0	0
6 steps	0	0	0	0	0	0	0	0	0	0	0	0	0	0	100	90	34	45	47	28	33
7 steps	0	0	0	0	0	0	0	0	0	0	0	0	0	0	0	1	9	6	4	13	14
8 steps	0	0	0	0	0	0	0	0	0	0	0	0	0	0	0	9	57	49	49	59	53
Tree 3_Neurospora Parsimony Tree to Tree distances
	Symmetric Distance									Agreement subtree metric d1
	NcA	NcA	NcA	Ntet	Ntet	Ntet	Ndisc	Ndisc	Ndisc	NcA	NcA	NcA	Ntet	Ntet	Ntet	Ndisc	Ndisc	Ndisc
Steps	5%	7.5%	10%	5%	7.5%	10%	5%	7.5%	10%	5%	7.5%	10%	5%	7.5%	10%	5%	7.5%	10%
0 steps	0	0	0	0	0	0	22	3	0	0	0	0	0	0	0	22	3	0
1 step	0	0	0	0	0	0	4	0	0	4	0	0	54	63	40	55	13	0
2 steps	0	0	0	0	0	0	51	13	0	44	0	0	46	37	47	23	67	57
3 steps	0	0	0	0	0	0	1	6	1	44	19	0	0	0	13	0	17	29
4 steps	4	0	0	54	63	40	22	61	29	8	81	100	0	0	0	0	0	14
5 steps	1	0	0	3	1	3	0	0	6	-	-	-	-	-	-	-	-	-
6 steps	43	0	0	43	36	44	0	17	46	-	-	-	-	-	-	-	-	-
7 steps	1	0	0	0	0	1	0	0	0	-	-	-	-	-	-	-	-	-
8 steps	46	17	0	0	0	12	0	0	18	-	-	-	-	-	-	-	-	-
9 steps	1	7	1	0	0	0	0	0	0	-	-	-	-	-	-	-	-	-
10 steps	4	76	99	0	0	0	0	0	0	-	-	-	-	-	-	-	-	-
Tree 3_Neurospora Parsimony Tree to Tree distances_%bin level, % bin level 500bp alignment
	Symmetric Distance
	NcA	NcA	NcA	NcA	NcA	NcA	NcA	NcA	NcA	NcA	Ntet	Ntet	Ntet	Ntet	Ntet	Ntet	Ntet	Ntet	Ntet	Ntet	Ndisc	Ndisc	Ndisc	Ndisc	Ndisc	Ndisc	Ndisc	Ndisc	Ndisc	Ndisc
Steps	5%	7.5%	10%	10%.25	10%.5	10%.8	10%.9	10%.25.500	10%.5.500	10%.75.500	5%	7.5%	10%	10%.25	10%.5	10%.8	10%.9	10%.25.500	10%.5.500	10%.75.500	5%	7.5%	10%	10%.25	10%.5	10%.8	10%.9	10%.25.500	10%.5.500	10%.75.500
0 steps	0	0	0	0	0	0	0	0	0	0	0	0	0	0	0	0	0	0	0	0	22	3	0	0	0	0	0	0	0	0
1 step	0	0	0	0	0	0	0	0	0	0	0	0	0	0	0	0	0	0	0	0	4	0	0	0	0	0	0	0	0	0
2 steps	0	0	0	0	0	0	0	0	0	0	0	0	0	0	0	0	0	0	0	0	51	13	0	0	0	1	1	0	0	0
3 steps	0	0	0	0	0	0	0	0	0	0	0	0	0	0	0	0	0	0	0	0	1	6	1	0	2	0	1	0	0	0
4 steps	4	0	0	0	0	0	0	0	0	0	54	63	40	1	13	36	26	0	0	0	22	61	29	21	29	29	26	0	0	0
5 steps	1	0	0	0	0	0	0	0	0	0	3	1	3	0	0	4	8	0	0	0	0	0	6	2	3	8	5	0	0	0
6 steps	43	0	0	0	0	0	0	0	0	0	43	36	44	32	81	50	37	0	0	0	0	17	46	47	45	45	43	6	0	0
7 steps	1	0	0	0	0	0	0	0	0	0	0	0	1	0	1	1	7	0	0	0	0	0	0	3	3	4	8	0	0	0
8 steps	46	17	0	74	0	0	2	0	0	0	0	0	12	57	5	9	19	0	0	0	0	0	18	27	18	13	16	1	1	0
9 steps	1	7	1	2	0	0	5	0	0	0	0	0	0	1	0	0	0	0	0	0	0	0	0	0	0	0	0	0	0	0
10 steps	4	76	99	24	100	100	93	23	25	24	0	0	0	9	0	0	3	0	25	0	0	0	0	0	0	0	0	18	23	25
11 steps	0	0	0	0	0	0	0	1	0	1	0	0	0	0	0	0	0	0	0	0	0	0	0	0	0	0	0	0	0	0
12steps	0	0	0	0	0	0	0	1	0	0	0	0	0	0	0	0	0	25	0	25	0	0	0	0	0	0	0	0	1	0
